# Supplementary material for: The Spouses of Stroke Patients Have a Similar Oral Microbiome to Their Partners with an Elevated Risk of Stroke
Source: Microorganisms. 2022 Nov 18;10(11):2288. doi: 10.3390/microorganisms10112288 (PMC9697374; doi:10.3390/microorganisms10112288)
Supplement: Supplementary file 1 [file microorganisms-10-02288-s001.zip]

Archive with 1 entries (1 files):
- microorganisms-2034837-supplementary.pdf
